# Supplementary material for: An exploratory study of the impact of CT slice thickness and inter-rater variability on anatomical accuracy of malunited distal radius models and surgical guides for corrective osteotomy
Source: PLoS One. 2024 Oct 10;19(10):e0311805. doi: 10.1371/journal.pone.0311805 (PMC11476685; doi:10.1371/journal.pone.0311805)
Supplement: S1 Raw data — (ZIP) [file pone.0311805.s002.zip]

Archive with 2 entries (2 files):
- data_raw_pkl.zip
- data_raw_txt.zip
